# Supplementary material for: Prediction of long noncoding RNA functions with co-expression network in esophageal squamous cell carcinoma
Source: BMC Cancer. 2015 Mar 24;15:168. doi: 10.1186/s12885-015-1179-z (PMC4377028; doi:10.1186/s12885-015-1179-z)
Supplement: Additional file 1: Table S1. — Differential expression of lncRNAs and mRNAs in esophageal squamous cell carcinoma relative to adjacent normal tissue (p < 0.001, FDR < 0.01). [file 12885_2015_1179_MOESM1_ESM.xlsx]

## Sheet: DE genes
ProbeName	GeneSymbol	Chromosome Strand_Avadis_	GenomicCoordinates	logFC	p.value	regulation	RNA
A_24_P280983	HOXA11-AS1	+	chr7:27228847-27228906	3.43048	1.66045e-06	1	1
A_19_P00801495	ESCCAL_1*	-	chr8:76139826-76139767	5.5797	7.92899e-09	1	1
A_19_P00319372	ESCCAL_368	-	chr3:196920433-196924302	-3.2193	2.53744e-07	-1	1
A_33_P3303469	ESCCAL_370	+	chr16:086007678-086007737	-4.06741	2.25597e-07	-1	1
A_33_P3335576	ESCCAL_369	+	chr7:076751624-076751683	-2.5304	7.27851e-07	-1	1
A_33_P3411744	EGOT	-	chr3:4790936-4790877	-2.74796	2.80739e-06	-1	1
A_19_P00812483	ESCCAL_17	-	chr1:118242911-118242852	-4.56893	2.10569e-06	-1	1
A_19_P00332005	ESCCAL_77	-	chr1:201592869-201592810	-2.45088	2.07536e-06	-1	1
A_19_P00804827	ESCCAL_39	-	chr1:9209849-9209790	-3.37461	3.07619e-07	-1	1
A_19_P00331960	ESCCAL_86	+	chr1:94278027-94278086	-2.5872	1.62598e-06	-1	1
A_19_P00329963	ESCCAL_9	+	chr11:102264211-102264270	-4.90822	1.23944e-07	-1	1
A_19_P00322242	ESCCAL_24	-	chr12:132824534-132824475	-3.91104	1.53276e-07	-1	1
A_19_P00813100	ESCCAL_13	+	chr13:63648371-63648430	-4.80893	4.21527e-08	-1	1
A_19_P00809906	ESCCAL_52	-	chr14:71281917-71281858	-3.32215	2.75772e-07	-1	1
A_19_P00800249	ESCCAL_23	-	chr16:50309106-50309047	-3.98052	1.39044e-07	-1	1
A_19_P00324915	ESCCAL_2	-	chr2:238535109-238535050	-6.46872	1.80713e-06	-1	1
A_19_P00323763	ESCCAL_33	-	chr2:74208245-74208186	-3.48839	1.89349e-06	-1	1
A_19_P00809072	ESCCAL_103	-	chr20:23128965-23128906	-2.14252	1.47331e-06	-1	1
A_19_P00319266	ESCCAL_66	-	chr3:106949902-106949843	-2.96656	2.3641e-06	-1	1
A_19_P00315936	ESCCAL_82	-	chr3:72283358-72283299	-2.70634	5.76922e-07	-1	1
A_19_P00323511	ESCCAL_28	-	chr4:125569276-125569217	-3.61104	1.60284e-07	-1	1
A_19_P00808120	ESCCAL_151	+	chr4:15691863-15691922	-2.43801	6.43719e-07	-1	1
A_19_P00809217	ESCCAL_3	-	chr6:14715713-14715654	-6.11861	4.38138e-08	-1	1
A_19_P00332144	ESCCAL_117	+	chr6:167410945-167411004	-2.33805	1.23668e-06	-1	1
A_19_P00323021	ESCCAL_54	+	chr6:25992906-25992965	-2.87235	1.1005e-07	-1	1
A_19_P00318418	ESCCAL_68	+	chr7:139487166-139487225	-2.74201	2.82374e-07	-1	1
A_19_P00326869	ESCCAL_130	+	chr8:37189082-37189141	-2.08611	1.3158e-06	-1	1
A_19_P00330674	ESCCAL_8	-	chr9:34668311-34668252	-5.52541	1.21292e-06	-1	1
A_19_P00806273	ESCCAL_42	+	chrX:149574361-149574420	-3.64399	2.60339e-06	-1	1
A_33_P3277883	LOC100129931	-	chr4:7035198-7035139	-2.66785	5.27494e-07	-1	1
A_33_P3249696	LOC284215	+	chr18:4293540-4293599	-2.80671	5.03884e-07	-1	1
A_19_P00315593	XLOC_004643	+	chr5:173132615-173132674	-5.60099	2.52757e-08	-1	1
A_19_P00322023	XLOC_013732	-	chr20:36121319-36121260	-5.68997	8.50742e-09	-1	1
A_23_P214144	COL10A1	-	chr6:116441120-116441061	4.97639	1.83351e-07	1	0
A_23_P407840	FNDC1	+	chr6:159692704-159692763	3.54448	1.27317e-06	1	0
A_23_P122924	INHBA	-	chr7:41729305-41729246	3.62852	7.93277e-07	1	0
A_33_P3257030	LEPREL4	-	chr17:39958266-39958207	1.97873	2.38834e-06	1	0
A_23_P96291	MAGEA1*	-	chrX:152481769-152481710	7.74417	9.67551e-10	1	0
A_33_P3411165	MAGEA2B	+	chrX:151885589-151885648	5.46746	2.64236e-08	1	0
A_24_P185945	MAGEA4	+	chrX:151092474-151092533	6.21148	7.89488e-10	1	0
A_23_P57417	MMP11	+	chr22:24126273-24126332	5.73208	1.26538e-07	1	0
A_33_P3244828	PPP2R5C	+	chr14:102231782-102231841	-2.35758	1.15124e-06	-1	0
A_33_P3255701	XR_108962	-	chr9:132903871-132903812	-5.09739	3.07732e-08	-1	0
A_33_P3298970	AK127244	+	chr2:51279532-51279591	-6.08813	1.85221e-06	-1	0
A_33_P3340229	ZNF548	-	chr19:057910345-057910286	-1.96446	1.86048e-06	-1	0
A_33_P3346508	ASPG	+	chr14:104578289-104578348	-3.95863	1.02709e-06	-1	0
A_33_P3387591	OR5V1	+	chr6:029385944-029386003	-4.15087	5.38094e-08	-1	0
A_23_P392384	AIF1L	+	chr9:133998333-133998392	-4.05122	9.48441e-07	-1	0
A_33_P3260026	AIF1L	+	chr9:133993162-133993221	-3.36602	1.86065e-07	-1	0
A_23_P70785	AIM1	+	chr6:107017763-107017822	-2.69788	7.96853e-07	-1	0
A_24_P308229	AIM1L	-	chr1:26658099-26658040	-3.19194	2.16858e-08	-1	0
A_33_P3327642	AIM1L	-	chr1:26648513-26648454	-3.09892	5.18582e-07	-1	0
A_24_P385280	ALDH9A1	-	chr1:165632035-165631976	-2.13241	2.15209e-06	-1	0
A_33_P3232523	APOL4	-	chr22:36593748-36593689	-2.41993	1.84352e-06	-1	0
A_23_P304304	ARSF*	+	chrX:3030282-3030341	-2.57491	2.07237e-06	-1	0
A_23_P116902	ART4	-	chr12:14982356-14982297	-7.83817	7.02848e-09	-1	0
A_23_P129476	C16orf7	-	chr16:89773869-89773810	-1.83146	2.14918e-06	-1	0
A_23_P380309	C18orf26	+	chr18:52266533-52266592	-4.99197	9.99505e-07	-1	0
A_24_P88031	C8orf33	+	chr8:146280237-146280296	-3.13233	3.67197e-07	-1	0
A_33_P3381821	CAPN14	-	chr2:31399952-31399893	-5.7522	2.26851e-06	-1	0
A_33_P3385870	CCNG2	+	chr4:78087157-78087216	-2.13174	1.09422e-06	-1	0
A_33_P3369844	CD24	-	chrY:21152726-21152667	-2.46788	1.06347e-07	-1	0
A_23_P216812	CDKN2B	-	chr9:22009038-22008979	-3.92968	2.06033e-07	-1	0
A_24_P228302	CEACAM7	-	chr19:42178167-42178108	-3.71745	1.50953e-06	-1	0
A_33_P3396404	CLLU1OS	-	chr12:92813946-92813887	-2.36715	1.35253e-06	-1	0
A_24_P339514	CYP2B6	+	chr19:41524193-41524252	-3.43086	7.17726e-07	-1	0
A_23_P26439	DBNDD1	-	chr16:90072057-90071998	-2.13504	4.51952e-07	-1	0
A_23_P48747	DHRS1	-	chr14:24760771-24760376	-2.97823	1.96131e-06	-1	0
A_23_P413923	DMRTA1*	+	chr9:22451878-22451937	-2.76934	2.06131e-06	-1	0
A_23_P417921	DNAJC5G	+	chr2:27504211-27504270	-2.29514	2.14668e-06	-1	0
A_24_P343621	ECHDC3	+	chr10:11797592-11805266	-4.18677	3.58218e-07	-1	0
A_23_P160559	ECM1*	+	chr1:150485797-150485856	-4.17786	2.9203e-06	-1	0
A_23_P76488	EMP1	+	chr12:13369562-13369621	-3.3018	1.80027e-06	-1	0
A_23_P41145	FAM3D	-	chr3:58619819-58619760	-4.5718	2.54153e-07	-1	0
A_23_P12199	FAM46B	-	chr1:27332155-27332096	-3.60894	1.42807e-07	-1	0
A_33_P3311820	FLJ44674	+	chr16:49383941-49384000	-5.11528	5.3464e-08	-1	0
A_33_P3248203	FUT5	-	chr19:5866456-5866397	-4.283	1.52589e-07	-1	0
A_33_P3222228	FUT6	-	chr19:5831596-5831537	-3.74261	2.12582e-06	-1	0
A_23_P170534	FUT7	-	chr9:139925373-139925314	-5.09543	3.09935e-07	-1	0
A_23_P119886	GCKR	+	chr2:27741712-27741771	-2.67063	1.90463e-06	-1	0
A_23_P133474	GPX3	+	chr5:150407859-150407918	-2.64543	7.65396e-07	-1	0
A_24_P40626	GREM2	-	chr1:240654036-240653977	-2.63682	2.03082e-06	-1	0
A_33_P3360311	GYS2	-	chr12:21689385-21689326	-6.12311	1.9408e-07	-1	0
A_33_P3237664	HDAC7	-	chr12:48178035-48177976	-3.07307	1.72826e-07	-1	0
A_32_P427222	HEATR7B1	+	chr2:234740843-234740902	-4.02953	5.10455e-09	-1	0
A_33_P3223116	HIPK2*	-	chr7:139268530-139268471	-4.0753	3.11397e-08	-1	0
A_24_P380349	HTR1E	+	chr6:87726072-87726131	-3.83789	9.30179e-08	-1	0
A_32_P114284	IKZF2	-	chr2:213864595-213864536	-2.76289	6.25032e-07	-1	0
A_23_P394836	INF2	+	chr14:105185512-105185589	-4.17973	3.43715e-07	-1	0
A_23_P109026	KCNK15	+	chr20:43379593-43379652	-2.39978	9.54931e-07	-1	0
A_23_P27128	KLHL10	+	chr17:40003625-40004206	-3.55654	8.33439e-08	-1	0
A_33_P3306307	KRT26	-	chr17:38922574-38922515	-4.75865	4.76414e-07	-1	0
A_23_P213137	LNX1	-	chr4:54327621-54327170	-3.50772	1.26253e-06	-1	0
A_33_P3307049	LOC100129363	+	chr15:89196425-89196484	-5.07284	8.36964e-07	-1	0
A_33_P3865403	LOC440346	+	chr16:22387529-22387588	-1.96062	2.62983e-06	-1	0
A_33_P3356070	LPIN1	+	chr2:11964878-11964937	-2.78906	1.56619e-06	-1	0
A_33_P3539345	MYO6	+	chr6:76624789-76624848	-2.30158	2.15755e-06	-1	0
A_33_P3306762	OLFM1	+	chr9:137967930-137967989	-4.54168	6.96691e-07	-1	0
A_33_P3346529	OR2W5	+	chr1:247655223-247655282	-4.65665	3.06127e-08	-1	0
A_24_P860797	PAIP2B	-	chr2:71417024-71415656	-2.27484	2.38625e-06	-1	0
A_33_P3292235	PAQR3	-	chr4:79808359-79808300	-4.6015	6.04945e-07	-1	0
A_33_P3381378	PAX1	+	chr20:21696522-21696581	-4.95897	1.73948e-06	-1	0
A_23_P426944	PAX9	+	chr14:37145552-37145611	-2.56479	5.9272e-07	-1	0
A_33_P3358735	PCSK5	+	chr9:78973779-78973838	-3.36787	1.94409e-08	-1	0
A_24_P5550	PHF23	-	chr17:7139861-7139802	-3.74659	1.61072e-08	-1	0
A_23_P76322	PIK3C2G*	+	chr12:18800860-18800919	-5.03955	2.02767e-07	-1	0
A_33_P3240328	PITX1	-	chr5:134363483-134363424	-2.71891	3.57284e-07	-1	0
A_33_P3240333	PITX1	-	chr5:134364825-134364766	-2.91905	1.46621e-07	-1	0
A_33_P3353767	PLEKHD1	+	chr14:69994981-69995040	-3.03981	2.69575e-07	-1	0
A_23_P106906	PPL	-	chr16:4933127-4933068	-4.16445	7.90801e-07	-1	0
A_32_P88719	RAB40AL	+	chrX:102192709-102192768	-3.90608	2.56951e-07	-1	0
A_23_P8253	RAET1E	-	chr6:150209801-150209742	-5.04015	1.10493e-06	-1	0
A_23_P125596	RPS6KA6	-	chrX:83319318-83319259	-1.86597	2.91735e-06	-1	0
A_32_P83098	SCNN1B	+	chr16:23391444-23391754	-5.08649	6.08534e-07	-1	0
A_23_P104594	SCT	-	chr11:626770-626711	-2.77093	1.8962e-06	-1	0
A_33_P3261743	SLC37A2	+	chr11:124955854-124955913	-3.63306	4.84871e-07	-1	0
A_24_P253251	SLC7A1	-	chr13:30084152-30084093	-1.99951	2.56552e-06	-1	0
A_24_P8371	SPNS2	+	chr17:4442247-4442306	-2.98243	8.61752e-07	-1	0
A_33_P3317163	TFAP2B	+	chr6:50815178-50815237	-6.45586	2.72966e-07	-1	0
A_33_P3384462	THSD4	+	chr15:72075663-72075722	-3.56786	8.5979e-07	-1	0
A_33_P3391418	TMEM40	-	chr3:12790258-12790199	-3.96211	5.76667e-07	-1	0
A_24_P734953	TRNP1	+	chr1:27326501-27326560	-3.74292	2.22945e-06	-1	0
A_33_P3291176	VMAC	+	chr19:5910197-5910256	-2.28774	1.59838e-06	-1	0
A_23_P66599	VPS25	+	chr17:40931320-40931379	-3.18537	7.89539e-07	-1	0
A_33_P3395848	VSIG10L	-	chr19:51835883-51835824	-4.26946	1.47449e-07	-1	0
A_33_P3313476	ZAR1L	-	chr13:32877973-32877914	-2.85416	3.73276e-07	-1	0
A_23_P314789	ZDHHC19	-	chr3:195937533-195936374	-3.62858	4.71242e-07	-1	0
A_23_P11025	ZNF185	+	chrX:152141632-152141691	-3.69925	2.83021e-06	-1	0
In column “GeneSymbol”, genes with * indicated their expressions were detected in other
independent studies. In column “regulation”, “1” = overexpression, “-1” = downregulation.
In column “RNA”, “1” = lncRNAs, “0” = mRNAs.
